# Supplementary material for: Convenient design method for customized implants based on bionic vein structure features
Source: Front Bioeng Biotechnol. 2022 Aug 12;10:929133. doi: 10.3389/fbioe.2022.929133 (PMC9412103; doi:10.3389/fbioe.2022.929133)
Supplement: Supplementary file 1 [file DataSheet1.zip]

Archive with 18 entries (17 files):
- Figures/
- Figures/1.png
- Figures/10.png
- Figures/11.png
- Figures/12.png
- Figures/13.png
- Figures/14.png
- Figures/15.png
- Figures/16.png
- Figures/17.png
- Figures/2.png
- Figures/3.png
- Figures/4.png
- Figures/5.png
- Figures/6.png
- Figures/7.png
- Figures/8.png
- Figures/9.png
